# Supplementary material for: Quaternary Ammonium Dimethacrylates as an Additive in Dental Composite Resins: A Review of Their Antimicrobial, Mechanical, and Physicochemical Properties
Source: Materials (Basel). 2025 Oct 23;18(21):4844. doi: 10.3390/ma18214844 (PMC12610268; doi:10.3390/ma18214844)
Supplement: Supplementary file 1 [file materials-18-04844-s001.zip]

Archive with 1 entries (1 files):
- materials-3911159-supplementary.pdf
